# Supplementary material for: Prevalence of Flp Pili-Encoding Plasmids in Cutibacterium acnes Isolates Obtained from Prostatic Tissue
Source: Front Microbiol. 2017 Nov 16;8:2241. doi: 10.3389/fmicb.2017.02241 (PMC5696575; doi:10.3389/fmicb.2017.02241)
Supplement: Supplementary file 3 [file Table_1.XLSX]

## Sheet: A
Table S1: Mass spectrometry-based identification of secreted proteins and those in sheared surface fractions of two plasmid-positive and two plasmid-negative C. acnes strains
A: secreted proteins of plasmid-positive strain 09-9 (score cutoff: 200)
	Accession Nr	Protein Name	Mass kDa	Score	Matches	Significant Matches	Sequences	Significant Sequences	Coverage %	Unique Peptides
	D1YBJ3	CAMP factor 1	30.183	4362	159	159	23	23	62.1	22
	D1YFC2	radical oxygenase RoxP	16.739	1717	76	76	8	8	57.1	2
	D1YAL6	CAMP factor 2	28.696	1378	30	30	13	13	53.9	13
	D1YDU9	Putative metallophosphoesterase	64.032	1110	32	32	18	18	31.9	18
	W4UKP1	Rare lipoprotein A (RlpA family)	41.029	1034	30	30	16	16	44.3	16
	E6D6E5	NlpC/P60 family protein	37.245	812	16	16	8	8	35.9	8
	D1YEJ5	Lyzozyme M1/Glycosyl hydrolase family 25	31.973	806	17	17	5	5	28.4	5
	D1YE67	GehA/Triacylglycerol lipase	36.023	753	17	17	11	11	39.8	1
	A0A0E1YLJ8	CAMP factor 3	29.064	740	18	18	12	12	53.5	12
	A0A0E1YWF4	Cellulase (Glycosyl hydrolase family 5)/Endoglycoceramidase	54.072	717	20	20	11	11	23.8	10
	D1YFH0	Rare lipoprotein A (RlpA family)/SH3 domain protein	51.461	665	20	20	12	12	27.8	12
	A0A0E1YVU5	60 kDa chaperonin	56.84	635	16	16	14	14	31.3	14
	A0A085B1J1	60 kDa chaperonin	56.419	635	15	15	14	14	34.5	14
	A0A0E1YLS2	SH3 domain protein	36.544	585	16	16	10	10	33.2	10
	D1YEA8	Hydrolase, alpha/beta domain protein	40.494	565	14	14	11	11	33.2	11
	A0A085B1J0	10 kDa chaperonin	10.628	526	12	12	6	6	71.4	6
	D1YE57	Ser/Thr phosphatase family protein	37.239	485	12	12	9	9	32.5	9
	APS60_12625	Hypothetical protein, signal peptide	30.755	455	12	12	6	6	27	6
	A0A0E1YHK6	TQXA domain protein	47.517	449	11	11	9	9	20.3	9
	A0A0E1YF02	Glyceraldehyde-3-phosphate dehydrogenase	35.984	440	14	14	10	10	37	10
	D1Y8R4	Trypsin	47.553	440	13	13	10	10	27.6	10
	A0A085AZK0	Enolase	45.616	431	10	10	8	8	25.1	8
	A0A085B1B2	DNA-binding protein HU	9.588	379	8	8	4	4	59.3	4
	A0A0E1YKI2	Uncharacterized protein	20.532	370	12	12	7	7	32.5	7
	D1YD50	Uncharacterized protein	29.87	326	7	7	6	6	23.9	6
	F1UJB4	SAF domain protein	20.088	312	7	7	5	5	36.2	5
	D1Y9W8	Phosphoglycerate kinase	42.26	279	10	10	10	10	28.1	10
	A0A085B133	Uncharacterized protein	20.269	242	4	4	4	4	29.4	4
	D1Y9P9	OmpA family protein	38.678	232	8	8	8	8	22.3	8
	D1YBL1	Peptidase, S8/S53 family	50.275	229	5	5	5	5	10.8	5
	E6D9G2	Uncharacterized protein	17.872	227	6	6	5	5	29.7	5
	A0A0E1YKZ5	Periplasmic binding protein	45.504	222	6	6	5	5	13.3	5
	A0A0E1YKC3	Chaperone protein DnaK	66.363	219	6	6	6	6	13.5	6
	A0A0E1YKJ0	Transglycosylase	88.182	219	6	6	6	6	8	4
	D1YA84	Phosphate-binding protein PstS	39.532	214	7	7	7	7	23.2	7
	APS60_12600	TadE2	12.899	213	4	4	3	3	44.8	3
	A0A085B5D5	50S ribosomal protein L29	8.885	211	7	7	7	7	77.9	7
	A0A085B1Y5	Lipase/acylhydrolase	31.169	203	4	4	3	3	12.3	3

## Sheet: B
Table S1: Mass spectrometry-based identification of secreted proteins and those in sheared surface fractions of two plasmid-positive and two plasmid-negative C. acnes strains
B: surface-enriched proteins (sheared fraction) of plasmid-positive strain 09-9 (score cutoff: 200)
	Accession Nr	Protein Name	Mass kDa	Score	Matches	Significant Matches	Sequences	Significant Sequences	Coverage %	Unique Peptides
	D1YBJ3	CAMP factor 1	30.183	7953	286	286	18	18	54.7	17
	D1YFC2	radical oxygenase RoxP	16.739	3460	118	118	7	7	54	2
	D1YAL6	CAMP factor 2	28.696	1857	41	41	14	14	61.8	14
	F1UFE2	G5 domain protein	41.025	1835	39	39	14	14	45.3	14
	A0A0E1YLJ8	CAMP factor 3	29.064	1503	36	36	13	13	53.5	13
	D1YDU9	Putative metallophosphoesterase	64.032	1284	34	34	18	18	37.6	18
	D1YE67	GehA/Triacylglycerol lipase	36.023	1122	29	29	12	12	45.7	1
	D1YEA8	Hydrolase, alpha/beta domain protein	40.494	1013	21	21	13	13	41	13
	D1YEJ5	Lyzozyme M1/Glycosyl hydrolase family 25	31.973	996	18	18	5	5	28.4	5
	E6D6E5	NlpC/P60 family protein	37.245	981	18	18	7	7	24.2	7
	A0A0E1YKJ0	Transglycosylase	88.182	928	21	21	15	15	23.6	10
	A0A0E1YWF4	Cellulase (Glycosyl hydrolase family 5)	54.072	904	22	22	12	12	31.4	1
	APS60_12625	Hypothetical protein, signal peptide	30.755	895	21	21	9	9	47.8	9
	D1YE68	Cellulase (Glycosyl hydrolase family 5)	54.072	868	20	20	12	12	31.4	1
	D1Y9P9	OmpA family protein	38.678	707	18	18	13	13	49.9	13
	D1YFH0	Rare lipoprotein A (RlpA family)/SH3 domain protein	51.461	685	23	23	15	15	33.7	5
	A0A0E1YKZ5	Periplasmic binding protein	45.504	654	14	14	10	10	30	10
	D1YE57	Ser/Thr phosphatase family protein	37.239	647	13	13	8	8	32.2	8
	A0A0E1YVU5	60 kDa chaperonin	56.84	634	17	17	12	12	26.8	12
	A0A0E1YLS2	SH3 domain protein	36.544	614	14	14	7	7	22.2	7
	APS60_12600	TadE2	12.899	593	11	11	3	3	44.8	3
	F1UJB4	SAF domain protein	20.088	552	9	9	6	6	48.5	6
	A0A085B133	Uncharacterized protein	20.269	552	11	11	5	5	36.5	5
	D1Y8R4	Trypsin	47.553	545	13	13	10	10	27.6	10
	A0A085B1J0	10 kDa chaperonin	10.628	544	14	14	6	6	71.4	6
	A0A0E1YIA5	SH3 domain protein	38.128	533	17	17	11	11	29.2	1
	D1YBL1	Peptidase, S8/S53 family	50.275	515	11	11	7	7	16.3	7
	A0A0E1YHK6	TQXA domain protein	47.517	514	12	12	9	9	20.3	9
	A0A085B1J1	60 kDa chaperonin	56.419	477	15	15	13	13	29.6	13
	A0A0E1YF02	Glyceraldehyde-3-phosphate dehydrogenase	35.984	446	11	11	7	7	24.5	7
	A0A085B110	ABC-type transporter, periplasmic component	36.283	444	11	11	7	7	24.3	4
	D1YA84	Phosphate-binding protein PstS	39.532	437	13	13	11	11	33.9	11
	A0A0E1YKI2	Uncharacterized protein	20.532	427	13	13	7	7	35	7
	D1Y9I3	Uncharacterized protein	17.571	407	10	10	7	7	46.9	7
	D1YE07	Efflux ABC transporter, permease protein	83	400	13	13	10	10	15.9	10
	A0A085B4V1	Cytochrome D ubiquinol oxidase subunit I	55.968	376	10	10	7	7	17	7
	D1YDK4	Uncharacterized protein	64.104	365	7	7	5	5	10	5
	D1Y8Q9	Uncharacterized protein	75.767	345	9	9	8	8	15.8	8
	A0A085B5K7	Uncharacterized protein	16.999	342	13	13	4	4	24.8	3
	D1YB57	Uncharacterized protein	20.879	331	8	8	4	4	28.6	4
	A0A0E1YLE7	D-alanyl-D-alanine carboxypeptidase/D-alanyl-D-alanine-endopeptidase	47.494	330	8	8	7	7	22.3	7
	E6D9G2	Uncharacterized protein	17.872	319	7	7	5	5	31.5	5
	D1YEE7	Uncharacterized protein	38.87	305	7	7	7	7	23	7
	D1YFG4	PAP2 family protein	52.348	299	6	6	4	4	9.6	4
	A0A0E1YP79	CAMP factor (Cfa)	28.29	296	9	9	7	7	30	7
	D1Y949	Transglycosylase	83.955	282	10	10	10	10	12.3	10
	W4ULW0	Succinate--CoA ligase [ADP-forming] subunit beta	41.295	277	8	8	8	8	23	8
	A0A0E1YME4	GDSL-like protein	31.433	274	6	6	5	5	19.2	5
	W4U8N5	Multimodular transpeptidase-transglycosylase	32.781	270	6	6	6	6	26.5	1
	D1YD50	Uncharacterized protein	29.87	266	5	5	5	5	19.9	5
	D1YEM6	Uncharacterized protein	50.859	255	7	7	7	7	16	2
	A0A0E1YMP4	Polysaccharide deacetylase	52.51	255	6	6	6	6	15.5	6
	A0A0E1YQ59	Uncharacterized protein	27.419	254	6	6	6	6	26.8	6
	A0A085B4K8	Sortase family protein	27.151	253	6	6	3	3	12.4	3
	D1YB62	Uncharacterized protein	17.786	253	7	7	6	6	38.5	6
	D1YCF3	Uncharacterized protein	25.73	247	4	4	4	4	21.3	4
	D1YBB5	Cellulase (Glycosyl hydrolase family 5)	56.649	241	5	5	5	5	12	5
	F1UJA3	Uncharacterized protein	21.93	239	4	4	4	4	26.6	4
	A0A085B2N1	Uncharacterized protein	77.806	238	3	3	3	3	4.9	3
	W4ULZ5	Secreted protein	17.935	235	6	6	6	6	43.7	1
	D1YB91	Peptidylprolyl isomerase	36.879	232	7	7	5	5	15.4	5
	A0A085AZL1	Uncharacterized protein	46.026	223	7	7	7	7	17.2	7
	A0A085B1B2	DNA-binding protein HU	9.588	220	4	4	2	2	25.3	2
	D1YBW2	Uncharacterized protein	27.962	220	6	6	6	6	24.2	6
	D1YFC9	Uncharacterized protein	80.341	219	5	5	5	5	9.2	5
	D1YBT2	Lon protease (S16) C-terminal proteolytic domain protein	41.016	203	6	6	6	6	17.9	6
	W4TJR3	ABC-type transporter	10.772	202	6	6	4	4	45.4	1
	D1YAS8	Uncharacterized protein	56.17	200	7	7	6	6	13.3	6

## Sheet: C
Table S1: Mass spectrometry-based identification of secreted proteins and those in sheared surface fractions of two plasmid-positive and two plasmid-negative C. acnes strains
C: secreted proteins of plasmid-positive strain 11-79 (score cutoff: 200)
	Accession Nr	Protein Name	Mass kDa	Score	Matches	Significant Matches	Sequences	Significant Sequences	Coverage %	Unique Peptides
	D1YBJ3	CAMP factor 1	30.183	4916	192	192	20	20	59.6	19
	D1YBB5	Cellulase (Glycosyl hydrolase family 5)	56.649	1423	35	35	17	17	38	17
	D1YAL6	CAMP factor 2	28.696	1105	26	26	11	11	47.2	11
	A0A0E1YF02	Glyceraldehyde-3-phosphate dehydrogenase	35.984	1046	24	24	15	15	54.9	15
	A0A0E1YVU5	60 kDa chaperonin	56.84	972	27	27	19	19	39	19
	A0A0E1YG46	60 kDa chaperonin	56.429	929	20	20	19	19	40.1	19
	D1YFC2	radical oxygenase RoxP	16.739	897	45	45	8	8	57.1	2
	D1YD71	G5 domain protein	41.069	799	23	23	13	13	31.7	13
	A0A0E1YLS2	SH3 domain protein	36.544	667	16	16	9	9	30.9	9
	E6D6E5	NlpC/P60 family protein	37.245	665	13	13	7	7	24.2	7
	D1YE68	Cellulase (Glycosyl hydrolase family 5)	54.072	653	19	19	12	12	27	11
	D1YDU9	Putative metallophosphoesterase	64.032	632	18	18	15	15	26.8	15
	D1YE67	GehA/Triacylglycerol lipase	36.023	627	16	16	10	10	37.2	10
	D1YEJ5	Lyzozyme M1/Glycosyl hydrolase family 25	31.973	612	12	12	5	5	28.4	5
	APS60_12545	PT repeat protein	62.499	577	15	15	11	11	20.8	11
	APS60_12625	Hypothetical protein, signal peptide	30.755	520	12	12	6	6	27	6
	D1YFH0	Rare lipoprotein A (RlpA family)/SH3 domain protein	51.461	513	16	16	10	10	23.7	10
	A0A085AZK0	Enolase	45.616	473	11	11	7	7	20.7	7
	A0A085B1J0	10 kDa chaperonin	10.628	450	10	10	6	6	71.4	6
	A0A0E1YMP4	Polysaccharide deacetylase	52.51	427	11	11	8	8	19.7	8
	A0A085B5F0	Elongation factor Tu	44.14	403	10	10	7	7	21.2	7
	W4UL36	Uncharacterized protein	15.09	398	12	12	6	6	49.3	1
	D1YEA8	Hydrolase, alpha/beta domain protein	40.494	391	10	10	8	8	25.5	8
	D1YE57	Ser/Thr phosphatase family protein	37.239	362	9	9	9	9	36.9	9
	A0A085B1B2	DNA-binding protein HU	9.588	353	9	9	5	5	68.1	5
	A0A085B5K7	Uncharacterized protein	16.999	332	11	11	5	5	34.2	4
	D1YEU2	Succinate--CoA ligase [ADP-forming] subunit alpha	30.566	321	8	8	7	7	32.3	7
	A0A0E1YKC3	Chaperone protein DnaK	66.363	314	9	9	9	9	16.2	9
	D1YEU3	Succinate--CoA ligase [ADP-forming] subunit beta	41.406	302	10	10	9	9	22.8	9
	E6D673	Phosphoglycerate kinase	45.634	301	10	10	10	10	26.7	10
	A0A085B385	Ribosome-recycling factor	20.916	283	12	12	11	11	47.8	11
	D1YBM7	Ornithine carbamoyltransferase	36.681	282	10	10	9	9	24.6	9
	F1UJB4	SAF domain protein	20.088	279	4	4	3	3	23.5	3
	A0A0E1YIW7	DegT/DnrJ/EryC1/StrS aminotransferase family protein	39.271	270	6	6	6	6	22.2	6
	A0A0E1YLJ8	CAMP factor 3	29.064	270	8	8	8	8	34.7	8
	D1YDM6	CsbD-like protein	7.381	268	4	4	3	3	40.8	3
	A0A0E1YJ95	50S ribosomal protein L7/L12	13.702	266	7	7	5	5	43.8	5
	D1YAI2	Uncharacterized protein	39.14	265	8	8	8	8	26.4	8
	A0A085B4A3	Uncharacterized protein	7.102	250	4	4	2	2	43.9	2
	A0A085B535	Uncharacterized protein	5.885	244	4	4	1	1	18.2	1
	P0CZ01	Hyaluronate lyase	88.13	229	6	6	4	4	5.2	4
	A0A085B1M3	Malate dehydrogenase	34.716	214	4	4	3	3	10.7	3
	A0A085B4V1	Cytochrome D ubiquinol oxidase subunit I	55.968	202	4	4	4	4	9.1	4
	6666666.230703.peg.26	L,D-peptidoglycan transpeptidase domain protein	34.493	200	6	6	5	5	20.5	5

## Sheet: D
Table S1: Mass spectrometry-based identification of secreted proteins and those in sheared surface fractions of two plasmid-positive and two plasmid-negative C. acnes strains
D: surface-enriched proteins (sheared fraction) of plasmid-positive strain 11-79 (score cutoff: 200)
	Accession Nr	Protein Name	Mass kDa	Score	Matches	Significant Matches	Sequences	Significant Sequences	Coverage %	Unique Peptides
	D1YBJ3	CAMP factor 1	30.183	9755	340	340	18	18	59.6	17
	D1YAL6	CAMP factor 2	28.696	2839	68	68	13	13	60.3	13
	D1YFC2	radical oxygenase RoxP	16.739	2215	98	98	7	7	54	3
	D1YD71	G5 domain protein	41.069	1719	39	39	14	14	45.3	14
	D1YBB5	Cellulase (Glycosyl hydrolase family 5)	56.649	1584	35	35	17	17	44.7	8
	D1YDU9	Putative metallophosphoesterase	64.032	1315	34	34	16	16	32.6	16
	D1YE67	GehA/Triacylglycerol lipase	36.023	1241	32	32	14	14	56.3	14
	D1YE68	Cellulase (Glycosyl hydrolase family 5)	54.072	1107	33	33	13	13	33	12
	A0A0E1YLJ8	CAMP factor 3	29.064	1073	26	26	12	12	47.2	12
	D1YEJ5	Lyzozyme M1/Glycosyl hydrolase family 25	31.973	1056	21	21	5	5	28.4	5
	APS60_12625	Hypothetical protein, signal peptide	30.755	1009	19	19	8	8	39.2	8
	W4TFE2	Endoglycoceramidase	40.42	957	21	21	10	10	37.4	1
	A0A085B1J1	60 kDa chaperonin	56.419	911	19	19	17	17	40.9	17
	E6D6E5	NlpC/P60 family protein	37.245	906	19	19	8	8	26.5	8
	D1YEA8	Hydrolase, alpha/beta domain protein	40.494	875	19	19	12	12	37	12
	APS60_12545	PT repeat protein	62.499	823	22	22	12	12	19.6	12
	A0A0E1YVU5	60 kDa chaperonin	56.84	788	19	19	14	14	31.1	14
	W4UL36	Uncharacterized protein	15.09	697	15	15	5	5	45.9	1
	A0A0E1YKJ0	Transglycosylase	88.182	668	16	16	9	9	15.2	8
	D1Y9P9	OmpA family protein	38.678	604	17	17	12	12	42.4	12
	P0CZ01	Hyaluronate lyase	88.13	582	17	17	15	15	20	15
	D1YFH0	Rare lipoprotein A (RlpA family)/SH3 domain protein	51.461	575	18	18	12	12	26.3	12
	A0A0E1YMP4	Polysaccharide deacetylase	52.51	555	14	14	9	9	24.7	9
	D1YB65	Enolase	45.63	504	10	10	9	9	27.2	9
	A0A085B1J0	10 kDa chaperonin	10.628	502	12	12	7	7	77.6	7
	A0A0E1YF02	Glyceraldehyde-3-phosphate dehydrogenase	35.984	498	12	12	10	10	34.6	10
	F1UJB4	SAF domain protein	20.088	496	9	9	5	5	31.1	5
	D1YE57	Ser/Thr phosphatase family protein	37.239	479	13	13	9	9	36.9	9
	A0A0E1YLS2	SH3 domain protein	36.544	431	10	10	6	6	21.3	6
	A0A0E1YKZ5	Periplasmic binding protein	45.504	377	12	12	8	8	20.8	8
	A0A0E1YME4	GDSL-like protein	31.433	375	10	10	7	7	26.2	7
	A0A085B133	Uncharacterized protein	20.269	348	6	6	4	4	29.4	4
	D1YBL1	Peptidase, S8/S53 family	50.275	315	10	10	8	8	16.9	8
	D1YAS8	Uncharacterized protein	56.17	305	9	9	8	8	18.9	8
	E6D9G2	Uncharacterized protein	17.872	304	7	7	5	5	31.5	5
	A0A0E1YKC3	Chaperone protein DnaK	66.363	301	8	8	8	8	14.3	8
	D1YEE7	Uncharacterized protein	38.87	291	7	7	7	7	25.7	7
	F1UJA3	Uncharacterized protein	21.93	264	4	4	4	4	31.9	4
	A0A0E1YKI2	Uncharacterized protein	20.532	260	8	8	6	6	32	6
	D1YB91	Peptidylprolyl isomerase	36.879	260	7	7	7	7	23.2	7
	A0A0E1YP79	CAMP factor (Cfa)	28.29	258	5	5	4	4	19.5	4
	A0A0E1YT66	Uncharacterized protein	64.662	257	6	6	3	3	6.3	3
	D1YCB3	Beta-lactamase	78.363	257	9	9	9	9	15.3	9
	D1YAI2	Uncharacterized protein	39.14	256	5	5	5	5	16.4	4
	D1YB57	Uncharacterized protein	20.879	251	6	6	3	3	23.4	3
	D1YEU3	Succinate--CoA ligase [ADP-forming] subunit beta	41.406	247	6	6	6	6	17.1	6
	D1Y8R4	Trypsin	47.553	245	4	4	4	4	11	4
	APS60_12600	TadE2	12.899	242	4	4	2	2	26.4	2
	A0A085B1M3	Malate dehydrogenase	34.716	240	4	4	4	4	15.6	4
	W4TKQ1	Elongation factor Tu	40.25	240	6	6	6	6	20.5	6
	A0A085B4V1	Cytochrome D ubiquinol oxidase subunit I	55.968	235	6	6	3	3	7.1	3
	D1YFG4	PAP2 family protein	52.348	224	4	4	4	4	9.6	4
	D1YBW2	Uncharacterized protein	27.962	221	6	6	6	6	21.9	6
	D1YEN4	Cell envelope-like function transcriptional attenuator common domain protein	47.352	216	4	4	3	3	6.3	3
	A0A085B4P0	50S ribosomal protein L27	9.523	206	4	4	3	3	27	3
	D1Y9W8	Phosphoglycerate kinase	42.26	204	7	7	7	7	19.2	7
	A0A085B116	Phosphate-binding protein PstS	39.575	204	7	7	7	7	21.4	7

## Sheet: E
Table S1: Mass spectrometry-based identification of secreted proteins and those in sheared surface fractions of two plasmid-positive and two plasmid-negative C. acnes strains
E: secreted proteins of plasmid-negative strain 09-23 (score cutoff: 200)
	Accession Nr	Protein Name	Mass kDa	Score	Matches	Significant Matches	Sequences	Significant Sequences	Coverage %	Unique Peptides
	D1YBJ3	CAMP factor 1	30.183	2779	87	87	20	20	59.6	19
	A0A0E1YSQ5	Uncharacterized protein	16.873	1759	68	68	7	7	54.7	3
	A0A0E1YG46	60 kDa chaperonin	56.429	1598	34	34	26	26	59.7	26
	D1YAL6	CAMP factor 2	28.696	1280	28	28	12	12	48.7	12
	A0A0E1YVU5	60 kDa chaperonin	56.84	1220	30	30	22	22	42.1	22
	D1Y9W9	Glyceraldehyde-3-phosphate dehydrogenase	35.978	1153	30	30	20	20	68.4	20
	D1YB65	Enolase	45.63	819	14	14	10	10	32.9	10
	A0A0E1YKC3	Chaperone protein DnaK	66.363	692	17	17	13	13	25.6	13
	D1Y8R4	Trypsin	47.553	665	14	14	11	11	31.6	11
	D1YDU9	Putative metallophosphoesterase	64.032	645	18	18	14	14	23.7	14
	D1Y9W8	Phosphoglycerate kinase	42.26	558	17	17	13	13	39.8	13
	A0A085B1J0	10 kDa chaperonin	10.628	539	15	15	6	6	71.4	6
	D1YFH0	Rare lipoprotein A (RlpA family)/SH3 domain protein	51.461	528	16	16	9	9	19.2	9
	D1YEJ5	Lyzozyme M1/Glycosyl hydrolase family 25	31.973	501	10	10	5	5	28.4	5
	A0A085B5F0	Elongation factor Tu	44.14	446	11	11	8	8	22.7	8
	D1YE57	Ser/Thr phosphatase family protein	37.239	443	10	10	9	9	36.9	9
	A0A0E1YWF4	Cellulase (Glycosyl hydrolase family 5)	54.072	434	13	13	9	9	21.6	9
	D1YEA8	Hydrolase, alpha/beta domain protein	40.494	413	9	9	6	6	20.9	6
	D1YE67	GehA/Triacylglycerol lipase	36.023	407	11	11	9	9	31.6	1
	A0A0E1YTM4	Polyribonucleotide nucleotidyltransferase	78.873	391	15	15	15	15	19.5	15
	A0A0E1YMJ4	Triacylglycerol lipase	35.981	380	11	11	9	9	31.9	1
	A0A0E1YJ95	50S ribosomal protein L7/L12	13.702	357	8	8	6	6	45.4	6
	D1YBL4	Methylmalonyl-CoA mutase, small subunit	69.042	346	9	9	9	9	16.4	9
	A0A085B455	Pyridoxal 5'-phosphate synthase subunit PdxS	31.502	337	9	9	7	7	29.6	7
	D1YFC2	radical oxygenase RoxP	16.739	297	11	11	5	5	36	4
	W4TSZ0	30S ribosomal protein S2	61.647	289	7	7	6	6	12.6	6
	W4ULW0	Succinate--CoA ligase [ADP-forming] subunit beta	41.295	287	7	7	7	7	19.7	7
	D1YBM7	Ornithine carbamoyltransferase	36.681	282	9	9	8	8	22.8	8
	D1YAI1	Peptidyl-prolyl cis-trans isomerase	18.378	279	7	7	7	7	50	7
	A0A0E1YEA5	Pyrophosphate--fructose 6-phosphate 1-phosphotransferase	43.479	270	6	6	6	6	17.8	6
	A0A085B4F5	NPL/P60 family protein	39.66	267	6	6	6	6	19.9	6
	A0A085B385	Ribosome-recycling factor	20.916	263	11	11	11	11	47.8	11
	A0A0E1YIW7	DegT/DnrJ/EryC1/StrS aminotransferase family protein	39.271	263	8	8	7	7	25.1	7
	D1YD50	Uncharacterized protein	29.87	261	7	7	6	6	26.8	6
	A0A085B4K9	30S ribosomal protein S1	55.18	244	9	9	7	7	15.7	7
	A0A0E1YHU4	Iron-sulfur cluster assembly accessory protein	12.472	242	7	7	6	6	63.2	6
	D1YCA6	Tat pathway signal sequence domain protein	37.19	238	8	8	7	7	22.8	7
	D1YAI2	Uncharacterized protein	39.14	236	7	7	7	7	23.2	7
	A0A085B4P0	50S ribosomal protein L27	9.523	235	6	6	5	5	52.8	5
	A0A0E1YKI2	Uncharacterized protein	20.532	235	7	7	5	5	27.9	5
	A0A085B1B2	DNA-binding protein HU	9.588	230	6	6	4	4	59.3	4
	A0A085AZI7	50S ribosomal protein L19	13.079	226	5	5	5	5	44.4	5
	A0A085B4R1	Bacterial transferase hexapeptide repeat protein	21.761	222	4	4	3	3	19	3
	A0A0E1YJ91	G5 domain protein	41.037	221	8	8	7	7	21.7	7
	A0A085B210	Oxaloacetate decarboxylase	54.718	218	10	10	9	9	15.3	9
	A0A085B5G3	50S ribosomal protein L10	21.001	209	5	5	5	5	24	5
	A0A0E1YLJ8	CAMP factor 3	29.064	201	6	6	5	5	20.7	5

## Sheet: F
Table S1: Mass spectrometry-based identification of secreted proteins and those in sheared surface fractions of two plasmid-positive and two plasmid-negative C. acnes strains
F: surface-enriched proteins (sheared fraction) of plasmid-negative strain 09-23 (score cutoff: 200)
	Accession Nr	Protein Name	Mass kDa	Score	Matches	Significant Matches	Sequences	Significant Sequences	Coverage %	Unique Peptides
	D1YBJ3	CAMP factor 1	30.183	5938	203	203	17	17	54.7	16
	A0A085B5K7	radical oxygenase RoxP	16.999	3738	146	146	5	5	34.2	2
	A0A0E1YG46	60 kDa chaperonin	56.429	2012	44	44	22	22	52.5	22
	A0A0E1YVU5	60 kDa chaperonin	56.84	1961	43	43	24	24	52.8	24
	D1YAL6	CAMP factor 2	28.696	1719	39	39	13	13	56.6	13
	A0A085B1J0	10 kDa chaperonin	10.628	1545	32	32	8	8	84.7	8
	E6D673	Phosphoglycerate kinase	45.634	1230	35	35	22	22	59.4	22
	A0A0E1YKC3	Chaperone protein DnaK	66.363	1183	27	27	15	15	27.4	15
	D1Y9W9	Glyceraldehyde-3-phosphate dehydrogenase	35.978	1087	29	29	18	18	62.4	18
	D1YEJ5	Lyzozyme M1/Glycosyl hydrolase family 25	31.973	1024	21	21	5	5	28.4	5
	D1Y8R4	Trypsin	47.553	1001	25	25	10	10	29.7	10
	D1YB65	Enolase	45.63	997	18	18	12	12	36.2	12
	A0A0E1YLJ8	CAMP factor 3	29.064	987	24	24	12	12	53.1	12
	D1YDU9	Putative metallophosphoesterase	64.032	982	25	25	15	15	30.4	15
	A0A0E1YMJ4	Triacylglycerol lipase	35.981	977	25	25	12	12	46	1
	D1YE67	GehA/Triacylglycerol lipase	36.023	956	24	24	12	12	45.7	1
	W4TIK4	Uncharacterized protein	15.253	854	21	21	3	3	24.3	1
	A0A0E1YWF4	Cellulase (Glycosyl hydrolase family 5)	54.072	836	22	22	13	13	33	12
	F1UFE2	G5 domain protein	41.025	793	20	20	13	13	41.6	13
	D1YE57	Ser/Thr phosphatase family protein	37.239	682	14	14	9	9	36.9	9
	D1YFH0	Rare lipoprotein A (RlpA family)/SH3 domain protein	51.461	675	18	18	13	13	29.2	13
	A0A0E1YKJ0	Transglycosylase	88.182	660	18	18	11	11	18	8
	A0A085B4V1	Cytochrome D ubiquinol oxidase subunit I	55.968	570	13	13	5	5	12.3	5
	A0A0E1YIW7	DegT/DnrJ/EryC1/StrS aminotransferase family protein	39.271	561	12	12	8	8	29.7	8
	D1Y9P9	OmpA family protein	38.678	553	14	14	12	12	45.2	12
	E6D6E5	NlpC/P60 family protein	37.245	552	12	12	8	8	26.5	8
	A0A085B5F0	Elongation factor Tu	44.14	547	12	12	9	9	26.4	9
	A0A085B1B2	DNA-binding protein HU	9.588	500	12	12	4	4	49.5	4
	D1YEA8	Hydrolase, alpha/beta domain protein	40.494	487	12	12	8	8	28.4	8
	W4ULW0	Succinate--CoA ligase [ADP-forming] subunit beta	41.295	477	12	12	10	10	28.9	10
	D1YDS3	Polyribonucleotide nucleotidyltransferase	78.908	475	14	14	13	13	21.7	13
	E6D4B8	Peptidyl-prolyl cis-trans isomerase	29.167	470	12	12	10	10	45.2	10
	D1YDG8	Trigger factor	56.41	463	14	14	11	11	25.2	11
	D1YBL1	Peptidase, S8/S53 family	50.275	457	9	9	7	7	17.1	7
	A0A0E1YLN5	Phosphate-binding protein PstS	39.62	436	11	11	11	11	33.9	11
	A0A085B133	Uncharacterized protein	20.269	429	7	7	4	4	29.4	4
	A0A085B4N0	Triosephosphate isomerase	27.498	426	11	11	9	9	43.2	9
	W4UL36	Uncharacterized protein	15.09	411	9	9	4	4	39.9	1
	D1YBL4	Methylmalonyl-CoA mutase, small subunit	69.042	411	12	12	11	11	20.8	11
	A0A085B1M3	Malate dehydrogenase	34.716	408	8	8	6	6	25.1	6
	D1YD50	Uncharacterized protein	29.87	404	11	11	8	8	34.2	8
	D1YDB1	Elongation factor Ts	28.55	395	10	10	9	9	41.5	9
	A0A0E1YP79	CAMP factor (Cfa)	28.29	376	10	10	7	7	30.7	7
	D1YAI2	Uncharacterized protein	39.14	373	9	9	8	8	26.4	1
	A0A085AZZ2	Adenylate kinase	20.945	371	8	8	7	7	52.9	7
	D1YF30	ABC transporter, substrate-binding protein, family 5	63.009	369	9	9	7	7	16.1	7
	A0A0E1YHK6	TQXA domain protein	47.517	369	9	9	7	7	16.5	7
	Q6A9U2	Conserved protein, putative regulatory protein	39.085	365	9	9	8	8	27	1
	A0A085B385	Ribosome-recycling factor	20.916	364	15	15	11	11	51.1	11
	D1YAI1	Peptidyl-prolyl cis-trans isomerase	18.378	347	9	9	8	8	67.1	8
	A0A0E1YK28	Bacterial transferase hexapeptide repeat protein	21.703	346	8	8	6	6	43.9	6
	D1YEM6	Uncharacterized protein	50.859	342	9	9	8	8	19.6	4
	D1YCG3	Pyrophosphate--fructose 6-phosphate 1-phosphotransferase	42.922	341	8	8	8	8	22.6	4
	A0A0E1YMP4	Polysaccharide deacetylase	52.51	339	7	7	7	7	18.9	7
	A0A085B2Z6	Methylmalonyl-CoA epimerase	16.804	331	11	11	9	9	68.4	9
	A0A0E1YIV7	Transglycosylase	83.835	330	13	13	11	11	13.6	11
	A0A085B4P0	50S ribosomal protein L27	9.523	328	7	7	5	5	52.8	5
	A0A085B455	Pyridoxal 5'-phosphate synthase subunit PdxS	31.502	319	6	6	6	6	28.9	6
	D1YBM7	Ornithine carbamoyltransferase	36.681	318	12	12	8	8	24.9	8
	W4UJS8	50S ribosomal protein L4	32.342	315	13	13	9	9	29.6	9
	D1YEE7	Uncharacterized protein	38.87	294	7	7	7	7	25.7	7
	A0A0E1YQS0	DivIVA domain protein	40.124	291	7	7	6	6	18.3	6
	A0A0E1YKI2	Uncharacterized protein	20.532	289	9	9	7	7	35	7
	D1YA77	Periplasmic binding protein	36.113	288	8	8	7	7	25.1	7
	A0A085B127	Phosphocarrier, HPr family protein	9.011	283	6	6	2	2	26.1	2
	D1YCF3	Uncharacterized protein	25.73	282	4	4	4	4	20.9	4
	A0A085B1K9	Succinate--CoA ligase [ADP-forming] subunit alpha	30.552	277	8	8	8	8	29	8
	A0A085B4K9	30S ribosomal protein S1	55.18	274	13	13	9	9	19.7	9
	A0A085B5C8	50S ribosomal protein L6	19.809	273	7	7	7	7	41.1	7
	A0A085B210	Oxaloacetate decarboxylase	54.718	270	12	12	10	10	22.7	10
	A0A085B2N1	Uncharacterized protein	77.806	269	4	4	3	3	4.9	3
	D1YDM6	CsbD-like protein	7.381	269	5	5	2	2	25.4	2
	A0A0E1YJ95	50S ribosomal protein L7/L12	13.702	265	6	6	5	5	43.8	5
	D1Y9I3	Uncharacterized protein	17.571	263	7	7	6	6	39.5	6
	A0A085B0S8	D-alanyl-D-alanine carboxypeptidase/D-alanyl-D-alanine-endopeptidase	47.469	261	7	7	6	6	19.7	6
	D1YDP1	30S ribosomal protein S16	16.094	256	6	6	5	5	46.3	5
	A0A085B4K8	Sortase family protein	27.151	256	6	6	3	3	12.4	3
	A0A0E1YLS2	SH3 domain protein	36.544	255	5	5	5	5	16.9	5
	A0A085B5D2	50S ribosomal protein L24	13.485	248	7	7	5	5	36.9	5
	W4U8N5	Multimodular transpeptidase-transglycosylase	32.781	247	5	5	4	4	19.9	1
	W4UF51	Pyrophosphate-fructose 6-phosphate 1-phosphotransferase	26.694	245	5	5	5	5	23.8	1
	W4ULZ5	Secreted protein	17.935	237	6	6	5	5	35.6	1
	A0A085B5F4	Elongation factor G	76.605	236	7	7	7	7	12.3	7
	A0A0E1YG96	Putative phosphomethylpyrimidine kinase	27.901	233	5	5	5	5	26.2	5
	D1YAB7	Putative cell division protein FtsL	16.65	230	4	4	3	3	27.9	3
	A0A085B4A3	Uncharacterized protein	7.102	230	6	6	3	3	51.5	3
	D1Y9B4	Uncharacterized protein	27.208	229	5	5	4	4	18.8	4
	A0A085AZY4	DNA-directed RNA polymerase subunit alpha	36.863	225	6	6	5	5	16.3	5
	P0CZ01	Hyaluronate lyase	88.13	223	6	6	5	5	6.3	5
	D1YAC5	Glycine cleavage system H protein	12.961	222	3	3	2	2	27.6	2
	A0A0E1YHU4	Iron-sulfur cluster assembly accessory protein	12.472	221	7	7	7	7	63.2	7
	A0A085AZI7	50S ribosomal protein L19	13.079	217	6	6	6	6	55.6	6
	A0A085B535	Uncharacterized protein	5.885	214	4	4	1	1	18.2	1
	A0A085B5C4	50S ribosomal protein L15	15.515	213	5	5	4	4	29.5	4
	D1YBT2	Lon protease (S16) C-terminal proteolytic domain protein	41.016	211	7	7	7	7	21.4	7
	A0A085B1Y5	Lipase/acylhydrolase	31.169	210	5	5	4	4	16.6	4
	D1YE31	Succinate CoA transferase	55.124	204	8	8	8	8	15.1	8

## Sheet: G
Table S1: Mass spectrometry-based identification of secreted proteins and those in sheared surface fractions of two plasmid-positive and two plasmid-negative C. acnes strains
G: secreted proteins of plasmid-negative strain 11-356 (score cutoff: 200)
	Accession Nr	Protein Name	Mass kDa	Score	Matches	Significant Matches	Sequences	Significant Sequences	Coverage %	Unique Peptides
	D1YBJ3	CAMP factor 1	30.183	5086	178	178	21	21	58.9	7
	D1YBB5	Cellulase (Glycosyl hydrolase family 5)	56.649	1571	41	41	18	18	41.2	2
	D1YAL6	CAMP factor 2	28.696	1389	31	31	14	14	62.2	3
	A0A0E1YRP6	Cellulase (Glycosyl hydrolase family 5)	53.094	1335	36	36	18	18	43.8	2
	D1YFC2	radical oxygenase RoxP	16.739	1292	54	54	8	8	57.1	7
	D1YFH0	Rare lipoprotein A (RlpA family)/SH3 domain protein	51.461	1134	31	31	14	14	33.1	14
	W4TFE2	Endoglycoceramidase	40.42	1031	29	29	13	13	41.4	1
	D1YD71	G5 domain protein	41.069	1002	27	27	15	15	45.6	1
	D4HBG4	G5 domain protein	40.967	923	25	25	15	15	45.6	1
	D1YDU9	Putative metallophosphoesterase	64.032	880	22	22	15	15	26.8	15
	D1YE67	GehA/Triacylglycerol lipase	36.023	814	23	23	12	12	45.4	1
	D1YEJ5	Lyzozyme M1/Glycosyl hydrolase family 25	31.973	767	16	16	5	5	28.4	5
	A0A0E1YSQ5	Uncharacterized protein	16.873	747	24	24	7	7	54.7	6
	D1YEA8	Hydrolase, alpha/beta domain protein	40.494	744	17	17	11	11	34.9	11
	A0A0E1YLS2	SH3 domain protein	36.544	736	21	21	10	10	33.2	10
	A0A0E1YWF4	Cellulase (Glycosyl hydrolase family 5)	54.072	725	18	18	10	10	22.4	2
	A0A085AZC3	Endoglycoceramidase	51.422	677	17	17	10	10	23.7	2
	A0A085B1J1	60 kDa chaperonin	56.419	657	12	12	12	12	30.5	12
	A0A085B4F5	NPL/P60 family protein	39.66	597	12	12	6	6	19.9	6
	A0A0E1YF02	Glyceraldehyde-3-phosphate dehydrogenase	35.984	527	12	12	8	8	29.9	8
	A0A0E1YVU5	60 kDa chaperonin	56.84	454	12	12	11	11	25.9	11
	A0A085B1J0	10 kDa chaperonin	10.628	426	10	10	6	6	71.4	6
	D1YE57	Ser/Thr phosphatase family protein	37.239	424	10	10	9	9	36.9	9
	P0CZ01	Hyaluronate lyase	88.13	409	12	12	9	9	12.2	9
	A0A0E1YMP4	Polysaccharide deacetylase	52.51	368	10	10	8	8	20.5	8
	A0A085B1B2	DNA-binding protein HU	9.588	321	7	7	4	4	59.3	4
	A0A0E1YLJ8	CAMP factor 3	29.064	315	7	7	7	7	30.3	7
	A0A085AZL1	Uncharacterized protein	46.026	309	12	12	8	8	18.6	8
	A0A085AZK0	Enolase	45.616	309	6	6	6	6	17.4	6
	D1Y8R4	Trypsin	47.553	301	6	6	6	6	17.2	6
	A0A0E1YP79	CAMP factor (Cfa)	28.29	260	7	7	7	7	35.6	7
	D1YFE7	NlpC/P60 family protein	40.507	258	12	12	9	9	25.8	9
	A0A0E1YJ95	50S ribosomal protein L7/L12	13.702	248	6	6	5	5	43.8	5
	A0A085B4P0	50S ribosomal protein L27	9.523	239	6	6	5	5	52.8	5
	A0A0E1YKJ0	Transglycosylase	88.182	239	7	7	6	6	8.8	6
	D1YAS8	Uncharacterized protein	56.17	237	7	7	6	6	15.1	6
	A0A0E1YHK6	TQXA domain protein	47.517	215	5	5	4	4	10.7	4

## Sheet: H
Table S1: Mass spectrometry-based identification of secreted proteins and those in sheared surface fractions of two plasmid-positive and two plasmid-negative C. acnes strains
H: surface-enriched proteins (sheared fraction) of plasmid-negative strain 11-356 (score cutoff: 200)
	Accession Nr	Protein Name	Mass kDa	Score	Matches	Significant Matches	Sequences	Significant Sequences	Coverage %	Unique Peptides
	D1YBJ3	CAMP factor 1	30.183	2630	84	84	15	15	53.3	6
	D1YFC2	radical oxygenase RoxP	16.739	2605	103	103	7	7	54	6
	D1YAL6	CAMP factor 2	28.696	1683	38	38	15	15	62.9	3
	A0A0E1YRP6	Cellulase (Glycosyl hydrolase family 5)	53.094	1602	39	39	20	20	52.9	3
	D1YBB5	Cellulase (Glycosyl hydrolase family 5)	56.649	1580	38	38	19	19	46	2
	D1YD71	G5 domain protein	41.069	1441	39	39	15	15	45.6	1
	D4HBG4	G5 domain protein	40.967	1340	38	38	16	16	47.9	2
	D1YEA8	Hydrolase, alpha/beta domain protein	40.494	1303	31	31	13	13	43.4	13
	D1YE67	GehA/Triacylglycerol lipase	36.023	1155	27	27	13	13	53.7	3
	D1YDU9	Putative metallophosphoesterase	64.032	1150	28	28	15	15	27.8	5
	W4TFE2	Endoglycoceramidase	40.42	1105	28	28	13	13	46.5	1
	D1YEJ5	Lyzozyme M1/Glycosyl hydrolase family 25	31.973	1044	24	24	5	5	28.4	5
	D1YE68	Cellulase (Glycosyl hydrolase family 5)	54.072	914	26	26	11	11	27.2	2
	A0A085AZC3	Endoglycoceramidase	51.422	812	23	23	11	11	28.8	2
	A0A0E1YHJ6	Putative metallophosphoesterase	64.069	770	21	21	12	12	19.9	2
	A0A085B4F5	NPL/P60 family protein	39.66	754	15	15	6	6	19.9	6
	D1YFH0	Rare lipoprotein A (RlpA family)/SH3 domain protein	51.461	745	20	20	14	14	31.2	14
	A0A0E1YLJ8	CAMP factor 3	29.064	648	16	16	11	11	44.3	11
	A0A085B1J1	60 kDa chaperonin	56.419	611	14	14	12	12	26.2	12
	A0A0E1YHK6	TQXA domain protein	47.517	585	14	14	9	9	20.3	9
	A0A0E1YP79	CAMP factor (Cfa)	28.29	574	15	15	11	11	43.1	11
	A0A0E1YMP4	Polysaccharide deacetylase	52.51	567	14	14	9	9	24.7	9
	D1YF30	ABC transporter, substrate-binding protein, family 5	63.009	552	14	14	13	13	26.3	13
	A0A085B0E8	60 kDa chaperonin	56.844	528	12	12	11	11	24.4	11
	A0A085AZL1	Uncharacterized protein	46.026	504	21	21	11	11	26.1	11
	A0A0E1YKJ0	Transglycosylase	88.182	499	13	13	9	9	13.8	8
	D1YE57	Ser/Thr phosphatase family protein	37.239	476	11	11	9	9	36.9	4
	A0A085B1J0	10 kDa chaperonin	10.628	470	12	12	6	6	71.4	6
	A0A0E1YF02	Glyceraldehyde-3-phosphate dehydrogenase	35.984	447	11	11	8	8	28.4	8
	D1Y8R4	Trypsin	47.553	443	11	11	8	8	24.4	8
	A0A0E1YLS2	SH3 domain protein	36.544	437	11	11	7	7	23.3	7
	A0A085B110	ABC-type transporter, periplasmic component	36.283	433	11	11	8	8	24.9	8
	D1YBL1	Peptidase, S8/S53 family	50.275	414	9	9	7	7	16.3	7
	D1Y9P9	OmpA family protein	38.678	407	13	13	11	11	37.7	11
	A0A085B5F0	Elongation factor Tu	44.14	403	10	10	8	8	24.9	8
	Q6A608	5'-nucleotidase/2',3'-cyclic phosphodiesterase or related esterase	73.525	401	8	8	7	7	12.5	2
	P0CZ01	Hyaluronate lyase	88.13	395	13	13	13	13	17.6	13
	D1YAS8	Uncharacterized protein	56.17	369	13	13	12	12	25.8	12
	D1Y9W8	Phosphoglycerate kinase	42.26	365	9	9	9	9	26.4	9
	A0A0E1YKC3	Chaperone protein DnaK	66.363	362	9	9	8	8	14.9	8
	A0A085B385	Ribosome-recycling factor	20.916	345	14	14	10	10	46.7	10
	A0A085B133	Uncharacterized protein	20.269	337	6	6	4	4	29.4	4
	D1YA84	Phosphate-binding protein PstS	39.532	323	9	9	8	8	25.8	8
	A0A0E1YIW7	DegT/DnrJ/EryC1/StrS aminotransferase family protein	39.271	309	8	8	7	7	27.3	7
	A0A085AZK0	Enolase	45.616	304	6	6	6	6	18.8	6
	A0A0E1YJ39	Cell envelope-like function transcriptional attenuator common domain protein	49.007	304	8	8	7	7	19.6	7
	A0A085B4V1	Cytochrome D ubiquinol oxidase subunit I	55.968	293	9	9	4	4	9.1	4
	D1Y9I3	Uncharacterized protein	17.571	292	9	9	8	8	52.5	3
	A0A0E1YME4	GDSL-like protein	31.433	289	8	8	6	6	25.5	6
	D1YEM6	Uncharacterized protein	50.859	274	7	7	7	7	17.2	7
	D1YB91	Peptidylprolyl isomerase	36.879	263	9	9	8	8	28	8
	D1YD50	Uncharacterized protein	29.87	255	4	4	4	4	16.9	4
	A0A085B2P8	Elongation factor P	21.12	253	7	7	5	5	27	5
	A0A0E1YUQ2	Periplasmic binding protein	40.544	241	6	6	6	6	20	6
	A0A0E1YKZ5	Periplasmic binding protein	45.504	234	6	6	5	5	12.8	5
	D1Y8V8	ABC transporter, solute-binding protein	46.756	230	6	6	6	6	16.7	6
	D1YAK0	Cytochrome c oxidase, subunit II	33.28	229	7	7	4	4	16.2	4
	A0A085B1M3	Malate dehydrogenase	34.716	228	4	4	3	3	10.7	3
	D1YDK4	Uncharacterized protein	64.104	227	4	4	4	4	8	4
	D1YCF3	Uncharacterized protein	25.73	225	4	4	4	4	21.3	4
	D1YEE7	Uncharacterized protein	38.87	220	5	5	5	5	16	5
	A0A085B4P0	50S ribosomal protein L27	9.523	220	4	4	3	3	27	3
	D1YBT2	Lon protease (S16) C-terminal proteolytic domain protein	41.016	213	7	7	6	6	15.8	6
	A0A085B1B2	DNA-binding protein HU	9.588	208	5	5	3	3	40.7	3
